# Supplementary material for: A new genus and species of tettigarctid cicada from the early Miocene of New Zealand: Paratettigarcta zealandica (Hemiptera, Auchenorrhyncha, Tettigarctidae)
Source: Zookeys. 2015 Mar 6;(484):83–94. doi: 10.3897/zookeys.484.8883 (PMC4361785; doi:10.3897/zookeys.484.8883)
Supplement: XML Treatment for Paratettigarcta [file zookeys.484.8883-treatment1.xml]

<!DOCTYPE tp:taxon-treatment
  PUBLIC "-//TaxonX//DTD Taxonomic Treatment Publishing DTD v0 20100105//EN" "tax-treatment-NSO.dtd">
<tp:taxon-treatment xmlns:tp="http://www.plazi.org/taxpub"><tp:treatment-meta><kwd-group><label>Taxon classification</label><kwd><named-content content-type="kingdom">Animalia</named-content></kwd><kwd><named-content content-type="order">Hemiptera</named-content></kwd><kwd><named-content content-type="family">Tettigarctidae</named-content></kwd></kwd-group><mixed-citation publication-type="journal"><person-group><name><surname>Kaulfuss</surname><given-names>Uwe</given-names></name><name><surname>Moulds</surname><given-names>Max</given-names></name></person-group><article-title>A new genus and species of tettigarctid cicada from the early Miocene of New Zealand: <italic><tp:taxon-name><tp:taxon-name-part taxon-name-part-type="genus">Paratettigarcta</tp:taxon-name-part> <tp:taxon-name-part taxon-name-part-type="species">zealandica</tp:taxon-name-part></tp:taxon-name></italic> (<tp:taxon-name><tp:taxon-name-part taxon-name-part-type="order">Hemiptera</tp:taxon-name-part></tp:taxon-name>, <tp:taxon-name><tp:taxon-name-part taxon-name-part-type="suborder">Auchenorrhyncha</tp:taxon-name-part></tp:taxon-name>, <tp:taxon-name><tp:taxon-name-part taxon-name-part-type="family">Tettigarctidae</tp:taxon-name-part></tp:taxon-name>)</article-title><source>Zookeys</source><day>6</day><month>3</month><year>2015</year><volume>2015</volume><issue>484</issue><fpage>83</fpage><lpage>94</lpage><pub-id pub-id-type="doi">10.3897/zookeys.484.8883</pub-id></mixed-citation></tp:treatment-meta><tp:nomenclature><tp:taxon-name>
                            <tp:taxon-name-part taxon-name-part-type="genus">Paratettigarcta</tp:taxon-name-part>
                            <object-id xmlns:xlink="http://www.w3.org/1999/xlink" content-type="zoobank" xlink:type="simple">http://zoobank.org/9AD59A6E-DDE2-4ED7-AC62-BB88EE02C988</object-id>
                        </tp:taxon-name><tp:taxon-status xmlns:xlink="http://www.w3.org/1999/xlink" xlink:type="simple">gen. n.</tp:taxon-status></tp:nomenclature><tp:treatment-sec sec-type="Type species"><title>Type species.</title><p><italic><tp:taxon-name><tp:taxon-name-part taxon-name-part-type="genus">Paratettigarcta</tp:taxon-name-part> <tp:taxon-name-part taxon-name-part-type="species">zealandica</tp:taxon-name-part></tp:taxon-name></italic> new species, designated herein (Figs <xref ref-type="fig" rid="F3">3</xref>, <xref ref-type="fig" rid="F4">4</xref>). No other species are currently included in the genus.</p></tp:treatment-sec><tp:treatment-sec sec-type="Diagnosis"><title>Diagnosis.</title><p><italic><tp:taxon-name><tp:taxon-name-part taxon-name-part-type="genus">Paratettigarcta</tp:taxon-name-part></tp:taxon-name></italic> is most similar in hindwing venation to that of <italic><tp:taxon-name><tp:taxon-name-part taxon-name-part-type="genus">Eotettigarcta</tp:taxon-name-part></tp:taxon-name></italic> Zeuner, 1944 from the Paleocene of the United Kingdom (<italic><tp:taxon-name><tp:taxon-name-part taxon-name-part-type="genus">Eotettigarcta</tp:taxon-name-part></tp:taxon-name></italic> is known only from a partial hindwing) but differs in its more parallel-sided subcostal cell (the most anterior of the distal cells) where RA lies parallel to Sc for most of its length rather than gradually diverging, and in the branching of vein M where M<sub>1</sub> branches before M<sub>3</sub> (after in <italic><tp:taxon-name><tp:taxon-name-part taxon-name-part-type="genus">Eotettigarcta</tp:taxon-name-part></tp:taxon-name></italic>). There are also similarities in the forewing of <italic><tp:taxon-name><tp:taxon-name-part taxon-name-part-type="genus">Paratettigarcta</tp:taxon-name-part></tp:taxon-name></italic> with extant <italic><tp:taxon-name><tp:taxon-name-part taxon-name-part-type="genus">Tettigarcta</tp:taxon-name-part></tp:taxon-name></italic> from which <italic><tp:taxon-name><tp:taxon-name-part taxon-name-part-type="genus">Paratettigarcta</tp:taxon-name-part></tp:taxon-name></italic> differs in the early divergence of CuA<sub>2</sub> from the nodal line in the forewing (late divergence in <italic><tp:taxon-name><tp:taxon-name-part taxon-name-part-type="genus">Tettigarcta</tp:taxon-name-part></tp:taxon-name></italic>). The hindwing of <italic><tp:taxon-name><tp:taxon-name-part taxon-name-part-type="genus">Paratettigarcta</tp:taxon-name-part></tp:taxon-name></italic> is quite different from that of <italic><tp:taxon-name><tp:taxon-name-part taxon-name-part-type="genus">Tettigarcta</tp:taxon-name-part></tp:taxon-name></italic>, especially in the apical cells that are much longer than those of <italic><tp:taxon-name><tp:taxon-name-part taxon-name-part-type="genus">Tettigarcta</tp:taxon-name-part></tp:taxon-name></italic>, in particular the anterior most cell (subcostal cell) that is wide and extended far beyond crossvein r (narrow and only a little extended beyond r in <italic><tp:taxon-name><tp:taxon-name-part taxon-name-part-type="genus">Tettigarcta</tp:taxon-name-part></tp:taxon-name></italic>). Further, <italic><tp:taxon-name><tp:taxon-name-part taxon-name-part-type="genus">Paratettigarcta</tp:taxon-name-part></tp:taxon-name></italic> has pigmented wing patterns not unlike those present in <italic><tp:taxon-name><tp:taxon-name-part taxon-name-part-type="genus">Eotettigarcta</tp:taxon-name-part></tp:taxon-name></italic> (and some other fossil <tp:taxon-name><tp:taxon-name-part taxon-name-part-type="family">Tettigarctidae</tp:taxon-name-part></tp:taxon-name>) but such patterns are absent in extant <italic><tp:taxon-name><tp:taxon-name-part taxon-name-part-type="genus">Tettigarcta</tp:taxon-name-part></tp:taxon-name></italic>.</p></tp:treatment-sec><tp:treatment-sec sec-type="Description"><title>Description.</title><p>Forewing veins R and M branched close to base of forewing so that ulnar cells u1-u3 and medial cell are long and narrow; vein CuA strongly bowed before branching. Nodal line clearly defined and departing the extremity of vein CuA<sub>2</sub>. Crossvein r-m nearly straight, steeply angled to RP and M<sub>1</sub>; m gently bowed, almost perpendicular to M<sub>2</sub> and M<sub>3</sub>; m-cu strongly bowed, meeting M<sub>4</sub> nearly perpendicularly and meeting CuA<sub>1</sub> at a steep angle. Hindwing apical cells tending long and narrow, a1 almost as long as a2 so that crossvein r meets RA within its proximal quarter; Sc and RA wide apart, almost as wide as width of apical cell 1.</p></tp:treatment-sec><tp:treatment-sec sec-type="Etymology"><title>Etymology.</title><p>The genus name is a combination of <italic>para</italic> (Latin from Greek, meaning “near”) and the extant genus-group name <italic><tp:taxon-name><tp:taxon-name-part taxon-name-part-type="genus">Tettigarcta</tp:taxon-name-part></tp:taxon-name></italic>.</p><!--PageBreak--></tp:treatment-sec><tp:treatment-sec><!--Section generated to contain objects referenced in tp:taxon-treatment.--><fig id="F3" position="float" orientation="portrait"><label>Figure 3.</label><caption><p>Photomicrographs of <italic><tp:taxon-name><tp:taxon-name-part taxon-name-part-type="genus">Paratettigarcta</tp:taxon-name-part> <tp:taxon-name-part taxon-name-part-type="species">zealandica</tp:taxon-name-part></tp:taxon-name></italic> gen. et sp. n., holotype OU45476, fore and hindwing <bold>A</bold> part and <bold>B</bold> counterpart (mirror inverted), photographed under ethanol. Scale bar: 5 mm.</p></caption><graphic xmlns:xlink="http://www.w3.org/1999/xlink" xlink:href="zookeys-484-083-g003.jpg" position="float" orientation="portrait" xlink:type="simple" id="oo_39197.jpg"/></fig><fig id="F4" position="float" orientation="portrait"><label>Figure 4.</label><caption><p>Line drawings of <italic><tp:taxon-name><tp:taxon-name-part taxon-name-part-type="genus">Paratettigarcta</tp:taxon-name-part> <tp:taxon-name-part taxon-name-part-type="species">zealandica</tp:taxon-name-part></tp:taxon-name></italic> gen. et sp. n., holotype OU45476 <bold>A</bold> overlapping fore and hindwing as preserved <bold>B</bold> forewing and <bold>C</bold> hindwing, pigmented areas shown as preserved. <bold>A</bold> apical cell <bold>av</bold> ambient vein <bold>C</bold> costal vein <bold>CuA</bold> cubitus anterior vein <bold>CuP</bold> cubitus posterior vein <bold>M</bold> median vein; medial crossvein <bold>mc</bold> medial cell <bold>m-cu</bold> mediocubital crossvein <bold>nl</bold> nodal line <bold>R</bold> radius <bold>r</bold> radial crossvein <bold>RA</bold> radius anterior <bold>r-m</bold> radiomedial crossvein <bold>RP</bold> radius posterior <bold>Sc</bold> subcostal vein. Scale bar: 5 mm.</p></caption><graphic xmlns:xlink="http://www.w3.org/1999/xlink" xlink:href="zookeys-484-083-g004.jpg" position="float" orientation="portrait" xlink:type="simple" id="oo_39198.jpg"/></fig></tp:treatment-sec></tp:taxon-treatment>
