# Supplementary material for: A new genus and species of tettigarctid cicada from the early Miocene of New Zealand: Paratettigarcta zealandica (Hemiptera, Auchenorrhyncha, Tettigarctidae)
Source: Zookeys. 2015 Mar 6;(484):83–94. doi: 10.3897/zookeys.484.8883 (PMC4361785; doi:10.3897/zookeys.484.8883)
Supplement: XML Treatment for Paratettigarcta zealandica [file zookeys.484.8883-treatment2.xml]

<!DOCTYPE tp:taxon-treatment
  PUBLIC "-//TaxonX//DTD Taxonomic Treatment Publishing DTD v0 20100105//EN" "tax-treatment-NSO.dtd">
<tp:taxon-treatment xmlns:tp="http://www.plazi.org/taxpub"><tp:treatment-meta><kwd-group><label>Taxon classification</label><kwd><named-content content-type="kingdom">Animalia</named-content></kwd><kwd><named-content content-type="order">Hemiptera</named-content></kwd><kwd><named-content content-type="family">Tettigarctidae</named-content></kwd></kwd-group><mixed-citation publication-type="journal"><person-group><name><surname>Kaulfuss</surname><given-names>Uwe</given-names></name><name><surname>Moulds</surname><given-names>Max</given-names></name></person-group><article-title>A new genus and species of tettigarctid cicada from the early Miocene of New Zealand: <italic><tp:taxon-name><tp:taxon-name-part taxon-name-part-type="genus">Paratettigarcta</tp:taxon-name-part> <tp:taxon-name-part taxon-name-part-type="species">zealandica</tp:taxon-name-part></tp:taxon-name></italic> (<tp:taxon-name><tp:taxon-name-part taxon-name-part-type="order">Hemiptera</tp:taxon-name-part></tp:taxon-name>, <tp:taxon-name><tp:taxon-name-part taxon-name-part-type="suborder">Auchenorrhyncha</tp:taxon-name-part></tp:taxon-name>, <tp:taxon-name><tp:taxon-name-part taxon-name-part-type="family">Tettigarctidae</tp:taxon-name-part></tp:taxon-name>)</article-title><source>Zookeys</source><day>6</day><month>3</month><year>2015</year><volume>2015</volume><issue>484</issue><fpage>83</fpage><lpage>94</lpage><pub-id pub-id-type="doi">10.3897/zookeys.484.8883</pub-id></mixed-citation></tp:treatment-meta><tp:nomenclature><tp:taxon-name>
                            <tp:taxon-name-part taxon-name-part-type="genus">Paratettigarcta</tp:taxon-name-part>
                            <tp:taxon-name-part taxon-name-part-type="species">zealandica</tp:taxon-name-part>
                            <object-id xmlns:xlink="http://www.w3.org/1999/xlink" content-type="zoobank" xlink:type="simple">http://zoobank.org/2EB7CDEB-D467-4F04-9432-378176CB74D6</object-id>
                        </tp:taxon-name><tp:taxon-status xmlns:xlink="http://www.w3.org/1999/xlink" xlink:type="simple">sp. n.</tp:taxon-status><xref ref-type="fig" rid="F3">Figs 3</xref><xref ref-type="fig" rid="F4">, 4</xref></tp:nomenclature><tp:treatment-sec sec-type="Diagnosis"><title>Diagnosis.</title><p><italic><tp:taxon-name><tp:taxon-name-part taxon-name-part-type="genus">Paratettigarcta</tp:taxon-name-part> <tp:taxon-name-part taxon-name-part-type="species">zealandica</tp:taxon-name-part></tp:taxon-name></italic> sp. n. differs from other <tp:taxon-name><tp:taxon-name-part taxon-name-part-type="family">Tettigarctidae</tp:taxon-name-part></tp:taxon-name> by the attributes discussed in the generic diagnosis above. In particular the forewing of <italic><tp:taxon-name><tp:taxon-name-part taxon-name-part-type="genus">Paratettigarcta</tp:taxon-name-part> <tp:taxon-name-part taxon-name-part-type="species">zealandica</tp:taxon-name-part></tp:taxon-name></italic>, that is remarkably similar to extant <italic><tp:taxon-name><tp:taxon-name-part taxon-name-part-type="genus">Tettigarcta</tp:taxon-name-part> <tp:taxon-name-part taxon-name-part-type="species">crinita</tp:taxon-name-part></tp:taxon-name></italic> Distant, 1883 (Fig. <xref ref-type="fig" rid="F2">2</xref>) and <italic><tp:taxon-name><tp:taxon-name-part taxon-name-part-type="genus">Tettigarcta</tp:taxon-name-part> <tp:taxon-name-part taxon-name-part-type="species">tomentosa</tp:taxon-name-part></tp:taxon-name></italic> White, 1845 (the only described species of <italic><tp:taxon-name><tp:taxon-name-part taxon-name-part-type="genus">Tettigarcta</tp:taxon-name-part></tp:taxon-name></italic>), differs as follows: (a) forewing crossvein m gently bowed and almost perpendicular to M<sub>2</sub> and M<sub>3</sub> rather than steeply angled and broadly ‘S’-shaped; (b) forewing crossvein m-cu strongly bowed rather than nearly straight; (c) hindwing apical cells long and narrow, much longer than those of extant <italic><tp:taxon-name><tp:taxon-name-part taxon-name-part-type="genus">Tettigarcta</tp:taxon-name-part></tp:taxon-name></italic> (compare Figs <xref ref-type="fig" rid="F2">2</xref> and <xref ref-type="fig" rid="F4">4</xref>).</p><fig id="F2" position="float" orientation="portrait"><label>Figure 2.</label><caption><p><italic><tp:taxon-name><tp:taxon-name-part taxon-name-part-type="genus">Tettigarcta</tp:taxon-name-part> <tp:taxon-name-part taxon-name-part-type="species">crinita</tp:taxon-name-part></tp:taxon-name></italic> Distant, fore and hindwings; areas of the wings preserved in the new fossil species are indicated (modified from <xref ref-type="bibr" rid="B14">Moulds 2005</xref>). <bold>A</bold> anal vein <bold>a</bold> apical cell <bold>C</bold> costal vein <bold>CuA</bold> cubitus anterior vein <bold>CuP</bold> cubitus posterior vein <bold>M</bold> median vein <bold>m</bold> medial crossvein <bold>mc</bold> medial cell <bold>m-cu</bold> mediocubital crossvein <bold>nl</bold> nodal line <bold>R</bold> radius <bold>r</bold> radial crossvein <bold>RA</bold> radius anterior <bold>r-m</bold> radiomedial crossvein <bold>RP</bold> radius posterior <bold>Sc</bold> subcostal vein <bold>u</bold> ulnar cell.</p></caption><graphic xmlns:xlink="http://www.w3.org/1999/xlink" xlink:href="zookeys-484-083-g002.jpg" position="float" orientation="portrait" xlink:type="simple" id="oo_39196.jpg"/></fig><fig id="F3" position="float" orientation="portrait"><label>Figure 3.</label><caption><p>Photomicrographs of <italic><tp:taxon-name><tp:taxon-name-part taxon-name-part-type="genus">Paratettigarcta</tp:taxon-name-part> <tp:taxon-name-part taxon-name-part-type="species">zealandica</tp:taxon-name-part></tp:taxon-name></italic> gen. et sp. n., holotype OU45476, fore and hindwing <bold>A</bold> part and <bold>B</bold> counterpart (mirror inverted), photographed under ethanol. Scale bar: 5 mm.</p></caption><graphic xmlns:xlink="http://www.w3.org/1999/xlink" xlink:href="zookeys-484-083-g003.jpg" position="float" orientation="portrait" xlink:type="simple" id="oo_39197.jpg"/></fig><fig id="F4" position="float" orientation="portrait"><label>Figure 4.</label><caption><p>Line drawings of <italic><tp:taxon-name><tp:taxon-name-part taxon-name-part-type="genus">Paratettigarcta</tp:taxon-name-part> <tp:taxon-name-part taxon-name-part-type="species">zealandica</tp:taxon-name-part></tp:taxon-name></italic> gen. et sp. n., holotype OU45476 <bold>A</bold> overlapping fore and hindwing as preserved <bold>B</bold> forewing and <bold>C</bold> hindwing, pigmented areas shown as preserved. <bold>A</bold> apical cell <bold>av</bold> ambient vein <bold>C</bold> costal vein <bold>CuA</bold> cubitus anterior vein <bold>CuP</bold> cubitus posterior vein <bold>M</bold> median vein; medial crossvein <bold>mc</bold> medial cell <bold>m-cu</bold> mediocubital crossvein <bold>nl</bold> nodal line <bold>R</bold> radius <bold>r</bold> radial crossvein <bold>RA</bold> radius anterior <bold>r-m</bold> radiomedial crossvein <bold>RP</bold> radius posterior <bold>Sc</bold> subcostal vein. Scale bar: 5 mm.</p></caption><graphic xmlns:xlink="http://www.w3.org/1999/xlink" xlink:href="zookeys-484-083-g004.jpg" position="float" orientation="portrait" xlink:type="simple" id="oo_39198.jpg"/></fig><!--PageBreak--></tp:treatment-sec><tp:treatment-sec sec-type="Description"><title>Description.</title><p>Holotype. <!--PageBreak--><!--PageBreak--><italic>Forewing</italic> similar to extant <italic><tp:taxon-name><tp:taxon-name-part taxon-name-part-type="genus">Tettigarcta</tp:taxon-name-part></tp:taxon-name></italic> in size, shape and venation (compare Figs <xref ref-type="fig" rid="F2">2</xref>, <xref ref-type="fig" rid="F4">4</xref>). Impression 24.3 mm maximum length by 10.2 mm maximum width. Bearing dark pigmented transverse bands, one near the wing base, one following the nodal line between costa and M<sub>3+4</sub>, one following the bases of apical cells, and one along apical margin. Nodal line strongly defined; CuA strongly bowed before forking at nodal line; crossvein r-m nearly straight and angled to both RP and M<sub>1</sub>; crossvein m gently bowed, nearly perpendicular to M<sub>2</sub> and M<sub>3</sub>; crossvein m-cu strongly bowed, meeting M<sub>4</sub> nearly perpendicularly, meeting CuA<sub>1</sub> at a steep angle. <italic>Hindwing</italic> impression 19.5 mm maximum length by 7.3 mm maximum width. Bearing dark bands, one from near coupling lobe to at least crossvein m-cu, and a dark streak behind M stem. Marginal membrane well developed but not exceedingly broad. Crossvein r nearly straight and angled to both RA and RP; crossvein r-m nearly straight and steeply angled to both RP and M; crossvein m-cu straight and angled to both M<sub>3</sub> and CuA<sub>1</sub>.</p></tp:treatment-sec><tp:treatment-sec sec-type="Type-specimen"><title>Type-specimen.</title><p>Holotype OU45476, hind and forewing from lacustrine mudstones at Hindon Maar (early Miocene; I44/f0392 in the New Zealand Fossil Record File), Waipiata Volcanic Field, 10 km N of Outram, Otago, southern New Zealand; deposited in the Department of Geology, University of Otago.</p></tp:treatment-sec><tp:treatment-sec sec-type="Etymology"><title>Etymology.</title><p>The species name refers to New Zealand, where this species was distributed in the Miocene.</p></tp:treatment-sec><tp:treatment-sec sec-type="Comments"><title>Comments.</title><p><italic><tp:taxon-name><tp:taxon-name-part taxon-name-part-type="genus">Paratettigarcta</tp:taxon-name-part> <tp:taxon-name-part taxon-name-part-type="species">zealandica</tp:taxon-name-part></tp:taxon-name></italic> gen. et sp. n. appears closest to <italic><tp:taxon-name><tp:taxon-name-part taxon-name-part-type="genus">Eotettigarcta</tp:taxon-name-part> <tp:taxon-name-part taxon-name-part-type="species">scotica</tp:taxon-name-part></tp:taxon-name></italic> based on the hindwing venation (the latter known only from a partial hindwing). In particular Sc and RA are widely separated, and it is likely that the apical cells are of similar length with a1 being almost as long as a2. If that is so then <italic><tp:taxon-name><tp:taxon-name-part taxon-name-part-type="genus">Paratettigarcta</tp:taxon-name-part></tp:taxon-name></italic> is best placed in the tribe <tp:taxon-name><tp:taxon-name-part taxon-name-part-type="tribe">Protabanini</tp:taxon-name-part></tp:taxon-name> of the subfamily <tp:taxon-name><tp:taxon-name-part taxon-name-part-type="subfamily">Tettigarctinae</tp:taxon-name-part></tp:taxon-name>, family <tp:taxon-name><tp:taxon-name-part taxon-name-part-type="family">Tettigarctidae</tp:taxon-name-part></tp:taxon-name>, following the classification of <xref ref-type="bibr" rid="B19">Shcherbakov (2009)</xref>. At around 23–16 Ma this would make <italic><tp:taxon-name><tp:taxon-name-part taxon-name-part-type="genus">Paratettigarcta</tp:taxon-name-part> <tp:taxon-name-part taxon-name-part-type="species">zealandica</tp:taxon-name-part></tp:taxon-name></italic> the youngest known <tp:taxon-name><tp:taxon-name-part taxon-name-part-type="family">Tettigarctidae</tp:taxon-name-part></tp:taxon-name> fossil, the next youngest at 44 Ma being an undescribed <tp:taxon-name><tp:taxon-name-part taxon-name-part-type="subfamily">Tettigarctinae</tp:taxon-name-part></tp:taxon-name> tentatively placed in the tribe <tp:taxon-name><tp:taxon-name-part taxon-name-part-type="tribe">Tettigarctini</tp:taxon-name-part></tp:taxon-name> (<xref ref-type="bibr" rid="B20">Wappler 2003</xref>, <xref ref-type="bibr" rid="B19">Shcherbakov 2009</xref>).</p><p>The forewing venation of <italic><tp:taxon-name><tp:taxon-name-part taxon-name-part-type="genus">Paratettigarcta</tp:taxon-name-part> <tp:taxon-name-part taxon-name-part-type="species">zealandica</tp:taxon-name-part></tp:taxon-name></italic> shows a clear affinity with that of extant species of <italic><tp:taxon-name><tp:taxon-name-part taxon-name-part-type="genus">Tettigarcta</tp:taxon-name-part></tp:taxon-name></italic> of which there are only two closely related species, <italic><tp:taxon-name><tp:taxon-name-part taxon-name-part-type="genus">Tettigarcta</tp:taxon-name-part> <tp:taxon-name-part taxon-name-part-type="species">crinita</tp:taxon-name-part></tp:taxon-name></italic> and <italic><tp:taxon-name><tp:taxon-name-part taxon-name-part-type="genus">Tettigarcta</tp:taxon-name-part> <tp:taxon-name-part taxon-name-part-type="species">tomentosa</tp:taxon-name-part></tp:taxon-name></italic> (<xref ref-type="bibr" rid="B13">Moulds 1990</xref>). The overall branching of veins and therefore cell proportions are remarkably similar (compare Figs <xref ref-type="fig" rid="F2">2</xref>, <xref ref-type="fig" rid="F4">4</xref>). This confirms the placement of <italic><tp:taxon-name><tp:taxon-name-part taxon-name-part-type="genus">Paratettigarcta</tp:taxon-name-part> <tp:taxon-name-part taxon-name-part-type="species">zealandica</tp:taxon-name-part></tp:taxon-name></italic> in the subfamily <tp:taxon-name><tp:taxon-name-part taxon-name-part-type="subfamily">Tettigarctinae</tp:taxon-name-part></tp:taxon-name> and similar dark wing patterns are found in some extinct genera of this subfamily (e.g. <italic><tp:taxon-name><tp:taxon-name-part taxon-name-part-type="genus">Liassocicada</tp:taxon-name-part></tp:taxon-name></italic> Bode, 1953).</p></tp:treatment-sec><ref-list><ref id="B14"><mixed-citation xmlns:xlink="http://www.w3.org/1999/xlink" xlink:type="simple"><person-group><name name-style="western"><surname>Moulds</surname><given-names>MS</given-names></name></person-group> (<year>2005</year>) <article-title>An appraisal of the higher classification of cicadas (<tp:taxon-name><tp:taxon-name-part taxon-name-part-type="order">Hemiptera</tp:taxon-name-part></tp:taxon-name>: <tp:taxon-name><tp:taxon-name-part taxon-name-part-type="superfamily">Cicadoidea</tp:taxon-name-part></tp:taxon-name>) with special reference to the Australian fauna.</article-title><source>Records of the Australian Museum</source><volume>57</volume>: <fpage>375</fpage>–<lpage>446</lpage>. doi: <ext-link ext-link-type="doi" xlink:href="10.3853/j.0067-1975.57.2005.1447" xlink:type="simple">10.3853/j.0067-1975.57.2005.1447</ext-link></mixed-citation></ref><ref id="B19"><mixed-citation xmlns:xlink="http://www.w3.org/1999/xlink" xlink:type="simple"><person-group><name name-style="western"><surname>Shcherbakov</surname><given-names>DE</given-names></name></person-group> (<year>2009</year>) <article-title>Review of the fossil and extant genera of the cicada family <tp:taxon-name><tp:taxon-name-part taxon-name-part-type="family">Tettigarctidae</tp:taxon-name-part></tp:taxon-name> (<tp:taxon-name><tp:taxon-name-part taxon-name-part-type="order">Hemiptera</tp:taxon-name-part></tp:taxon-name>: <tp:taxon-name><tp:taxon-name-part taxon-name-part-type="superfamily">Cicadoidea</tp:taxon-name-part></tp:taxon-name>).</article-title><source>Russian Entomological Journal</source><volume>17</volume>: <fpage>343</fpage>–<lpage>348</lpage>.</mixed-citation></ref><ref id="B20"><mixed-citation xmlns:xlink="http://www.w3.org/1999/xlink" xlink:type="simple"><person-group><name name-style="western"><surname>Wappler</surname><given-names>T</given-names></name></person-group> (<year>2003</year>) <article-title>Die Insekten aus dem Mittel–Eozän des Eckfelder Maares, Vulkaneifel.</article-title><source>Mainzer Naturwissenschaftliches Archiv, Beiheft</source><volume>27</volume>: <fpage>1</fpage>–<lpage>234</lpage>.</mixed-citation></ref><ref id="B13"><mixed-citation xmlns:xlink="http://www.w3.org/1999/xlink" xlink:type="simple"><person-group><name name-style="western"><surname>Moulds</surname><given-names>MS</given-names></name></person-group> (<year>1990</year>) <source>Australian cicadas.</source><publisher-name>New South Wales University Press</publisher-name>, <publisher-loc>Kensington</publisher-loc>, <size units="page">217 pp</size>.</mixed-citation></ref></ref-list></tp:taxon-treatment>
